# Supplementary material for: Heat-Killed Lacticaseibacillus paracasei Ameliorated UVB-Induced Oxidative Damage and Photoaging and Its Underlying Mechanisms
Source: Antioxidants (Basel). 2022 Sep 21;11(10):1875. doi: 10.3390/antiox11101875 (PMC9598452; doi:10.3390/antiox11101875)
Supplement: Supplementary file 1 [file antioxidants-11-01875-s001.zip]

Archive with 1 entries (1 files):
- antioxidants-1889587-supplementary.pdf
